# Supplementary material for: Successful Dendrimer and Liposome-Based Strategies to Solubilize an Antiproliferative Pyrazole Otherwise Not Clinically Applicable
Source: Nanomaterials (Basel). 2022 Jan 11;12(2):233. doi: 10.3390/nano12020233 (PMC8780786; doi:10.3390/nano12020233)
Supplement: Supplementary file 1 [file nanomaterials-12-00233-s001.zip]

Archive with 1 entries (1 files):
- nanomaterials-1533391-Supplementary.pdf
